# Supplementary material for: Allosteric Binding Sites of Aβ Peptides on the Acetylcholine Synthesizing Enzyme ChAT as Deduced by In Silico Molecular Modeling
Source: Int J Mol Sci. 2022 May 28;23(11):6073. doi: 10.3390/ijms23116073 (PMC9181666; doi:10.3390/ijms23116073)
Supplement: Supplementary file 1 [file ijms-23-06073-s001.zip]

Archive with 1 entries (1 files):
- ijms-1696212-supplementary.pdf
